# Supplementary material for: Untargeted plasma metabolome identifies biomarkers in patients with extracranial arteriovenous malformations
Source: Front Physiol. 2023 Sep 1;14:1207390. doi: 10.3389/fphys.2023.1207390 (PMC10505742; doi:10.3389/fphys.2023.1207390)
Supplement: Supplementary file 9 [file DataSheet1.xlsx]

## Sheet: Mean
id	MS2 name	MS2 score	level	MS1 name	MS1 ppm	rt	mz	type	Ion	libraryMz
1	Gentisaldehyde	1	B(i)			241.185	137.024	forward	M-H	137.024
3	Cholic acid	1	B(i)			399.125	407.281	forward	[M-H]1-	407.28
4	Glycodeoxycholic acid	1	B(i)			359.746	448.305	forward	M-H	448.306
5	(R)-3-Hydroxy-tetradecanoic acid	1	B(ii)			516.249	243.196	forward	[M-H]1-	243.197
6	Glycolic acid	1	B(ii)			2.40397	75.0087	forward	[M-H]1-	75.0087
7	16-Hydroxy hexadecanoic acid	1	B(ii)			572.995	271.228	forward	[M-H]1-	271.228
8	Leukotriene B4	1	B(ii)			549.949	335.218	forward	[M-H]1-	335.223
9	Hydrogen phosphate	1	B(ii)			781.453	96.96	forward	[M-H]1-	96.9696
10	Glyoxylic acid	1	B(ii)			169.038	72.993	forward	[M-H]1-	72.9931
11	Perillic acid	1	B(ii)			420.271	165.092	forward	[M-H]1-	165.092
12	Dehydroepiandrosterone sulfate	1	B(ii)			371.785	367.158	forward	[M-H]1-	367.158
13	cis,cis-Muconic acid	1	B(ii)			44.9152	141.017	forward	[M-H]1-	141.019
14	alpha-Tocopherol	1	B(ii)			745.466	429.374	forward	[M-H]1-	429.374
15	3-Phenoxybenzoic acid	1	B(ii)			347.537	213.055	forward	[M-H]1-	213.056
16	D-Glutamic acid	0.999998	B(i)			41.715	146.046	forward	M-H	146.045
17	2-Ketobutyric acid	0.999991	B(ii)			898.028	101.024	forward	[M-H]1-	101.024
18	Glycohyocholic acid	0.999948	B(i)			360.895	464.301	forward	M-H	464.301
19	3-Hydroxybutyric acid	0.99973	B(ii)			67.2201	103.04	forward	[M-H]1-	103.04
20	2-Methylhippuric acid	0.999333	B(i)			302.69	238.077	forward	M+FA-	238.071
21	Alpha-N-Phenylacetyl-L-glutamine	0.998645	B(i)			235.387	263.103	forward	M-H	263.103
22	L-Methionine	0.998389	B(ii)			74.0889	148.044	forward	[M-H]1-	148.044
23	Androsterone sulfate	0.99774	B(ii)			346.841	369.174	forward	[M-H]1-	369.174
24	Pseudouridine	0.997632	B(i)			87.0118	243.062	forward	[M-H]1-	243.062
25	1,2,3-Trihydroxybenzene	0.996933	B(i)			47.1827	171.027	forward	M+FA-	171.029
26	L-Threonic acid	0.996056	B(i)			40.4028	135.03	forward	M-H	135.029
27	Hydrocortisone	0.996031	B(i)			370.054	421.223	forward	M+Ac-	421.223
28	3-Carboxy-4-methyl-5-propyl-2-furanpropionic acid	0.995006	B(ii)			377.454	239.092	forward	[M-H]1-	239.092
29	Uric acid	0.994614	B(ii)			52.6599	167.021	forward	[M-H]1-	167.021
31	Citric acid	0.992262	B(i)			79.2614	191.019	forward	[M-H]1-	191.02
32	Ricinoleic acid	0.992046	B(ii)			549.76	297.243	forward	[M-H]1-	297.243
33	L-Serine	0.991978	B(i)			43.5898	104.035	forward	[M-H]1-	104.035
34	DL-Phenylalanine	0.991731	B(i)			195.056	164.071	forward	M-H	164.071
35	24-Epibrassinolide	0.990627	B(ii)			523.508	479.336	forward	[M-H]1-	479.338
36	Biliverdin	0.990578	B(i)			441.894	581.239	forward	[M-H]1-	581.241
37	3-Indoleacrylic acid	0.989218	B(i)			257.674	186.056	forward	M-H	186.055
38	o-Methoxyphenyl sulfate	0.988063	B(i)			278.814	203.002	forward	M-H	203.001
39	Cantharidin	0.988049	B(i)			286.305	195.066	forward	M-H	195.066
40	Hydroxyisocaproic acid	0.986693	B(i)			221.749	131.071	forward	M-H	131.071
41	L-Aspartic acid	0.986553	B(i)			40.9503	132.03	forward	[M-H]1-	132.03
42	L-Histidine	0.981875	B(ii)			74.1019	154.062	forward	[M-H]1-	154.062
43	Thyroxine	0.980866	B(ii)			391.947	775.678	forward	[M-H]1-	775.679
44	4-Dodecylbenzenesulfonic Acid	0.978749	B(ii)			505.012	325.184	forward	[M-H]1-	325.184
45	Cholesterol sulfate	0.975537	B(ii)			607.834	465.305	forward	[M-H]1-	465.304
46	DL-Tryptophan	0.974445	B(i)			228.131	203.082	forward	M-H	203.082
47	Indoxyl sulfate	0.974071	B(ii)			259.735	212.002	forward	[M-H]1-	212.002
48	Docosahexaenoic acid	0.971393	B(ii)			631.394	327.233	forward	[M-H]1-	327.233
49	3-Methylxanthine	0.970786	B(ii)			763.941	165.041	forward	[M-H]1-	165.042
50	L-Tyrosine	0.970037	B(i)			85.4774	180.066	forward	[M-H]1-	180.067
51	L-(-)-Fucose	0.969899	B(i)			50.6245	223.082	forward	M+Ac-	223.082
52	Erythrulose	0.968409	B(i)			669.308	165.041	forward	M+FA-	165.04
53	Gingerol	0.967621	B(i)			506.976	293.179	forward	[M-H]1-	293.176
54	Indolelactic acid	0.967457	B(ii)			265.976	204.066	forward	[M-H]1-	204.067
55	Adipic acid	0.964947	B(ii)			593.172	145.05	forward	[M-H]1-	145.051
56	Sorbitol	0.961555	B(ii)			85.4885	181.07	forward	[M-H]1-	181.072
57	Phaseollidin	0.961516	B(i)			483.234	369.127	forward	M+FA-	369.134
58	D-Sorbitol	0.961369	B(i)			45.8447	181.071	forward	M-H	181.071
59	Phloretic acid	0.96045	B(i)			287.757	165.056	forward	M-H	165.055
60	L-Lactic acid	0.956146	B(ii)			47.4769	89.0243	forward	[M-H]1-	89.0244
61	Bilirubin	0.955921	B(ii)			681.078	583.255	forward	[M-H]1-	583.256
62	3-Hydroxydecanoic acid	0.953387	B(i)			398.376	187.134	forward	M-H	187.133
63	(10E,12Z)-(9S)-9-Hydroperoxyoctadeca-10,12-dienoic acid	0.952754	B(ii)			457.726	311.223	forward	[M-H]1-	311.223
64	3-Hydroxycapric acid	0.952471	B(ii)			384.066	187.134	forward	[M-H]1-	187.134
66	Dodecanedioic acid	0.948651	B(i)			393.175	229.145	forward	[M-H]1-	229.145
67	3,4-Dihydroxybenzeneacetic acid	0.947456	B(ii)			351.467	167.035	forward	[M-H]1-	167.035
68	PI(16:0/16:0)	0.9453	B(ii)			642.62	809.508	forward	[M-H]1-	809.518
69	Sebacic acid	0.944913	B(ii)			338.205	201.113	forward	[M-H]1-	201.113
71	3-Hydroxyvaleric acid	0.938482	B(ii)			104.22	117.056	forward	[M-H]1-	117.056
72	8,15-DiHETE	0.937803	B(ii)			637.937	335.22	forward	[M-H]1-	335.223
73	3-Hydroxybenzyl alcohol	0.936467	B(ii)			351.432	123.045	forward	[M-H]1-	123.045
74	Eugenol	0.933114	B(ii)			396.275	163.076	forward	[M-H]1-	163.076
75	Theophylline	0.930129	B(i)			239.111	179.057	forward	[M-H]1-	179.057
76	Uric acid	0.926492	B(i)			77.7459	167.021	forward	M-H	167.02
77	Octadecanedioic acid	0.923868	B(ii)			546.665	313.238	forward	[M-H]1-	313.238
78	Eicosapentaenoic acid	0.921196	B(ii)			615.684	301.217	forward	[M-H]1-	301.217
79	Uridine	0.918656	B(ii)			112.341	243.062	forward	[M-H]1-	243.062
80	Chenodeoxycholic acid	0.914177	B(i)			635.249	391.288	forward	M-H	391.285
81	Epinephrine	0.913576	B(i)			50.8687	228.085	forward	M+FA-	228.087
82	Sciadonic acid	0.910343	B(ii)			661.352	305.248	forward	[M-H]1-	305.249
83	p-Anisic acid	0.901809	B(i)			236.813	151.04	forward	M-H	151.04
84	Oxypurinol	0.900628	B(i)			101.079	151.026	forward	M-H	151.026
85	(10E,12Z)-9-HODE	0.896736	B(ii)			538.067	295.228	forward	[M-H]1-	295.228
86	Naphthalene-2-sulfonic acid	0.891765	B(i)			289.281	207.012	forward	M-H	207.012
87	D-Glutamine	0.891618	B(i)			44.768	145.062	forward	M-H	145.061
88	4-Pyridoxic acid	0.890978	B(i)			196.592	182.046	forward	M-H	182.045
89	(S)-Abscisic acid	0.887868	B(i)			389.029	263.129	forward	M-H	263.128
90	(-)-Matairesinol	0.883444	B(ii)			503.451	357.134	forward	[M-H]1-	357.134
91	2-Hydroxystearic acid	0.88181	B(ii)			630.017	299.259	forward	[M-H]1-	299.259
92	Palmitic acid	0.881134	B(ii)			892.884	255.233	forward	[M-H]1-	255.233
93	12-Ketodeoxycholic acid	0.876976	B(i)			581.572	389.268	forward	M-H	389.269
94	(R)-3-Hydroxybutyric acid	0.875791	B(ii)			790.612	103.04	forward	[M-H]1-	103.04
95	Maltotetraose	0.870775	B(i)			51.2075	665.216	forward	[M-H]1-	665.215
96	LysoPA(16:0/0:0)	0.869122	B(ii)			532.812	409.236	forward	[M-H]1-	409.236
97	Aureusidin	0.864054	B(i)			366.062	285.041	forward	M-H	285.04
98	Methylmalonic acid	0.859678	B(i)			57.3069	117.019	forward	M-H	117.019
99	(R)-lipoic acid	0.857484	B(ii)			44.9051	223.02	forward	0	223.023
100	3,4-Dihydro-6-hydroxy-2,5,7,8-tetramethyl-2H-1-benzopyran-2-carboxylic acid	0.85477	B(ii)			362.348	249.113	forward	[M-H]1-	249.113
101	Ethyl stearate	0.854213	B(ii)			740.211	311.296	forward	[M-H]1-	311.296
102	Ursodeoxycholic acid	0.844613	B(i)			466.757	391.285	forward	M-H	391.285
103	Catechin	0.843931	B(i)			327.477	289.075	forward	[M-H]1-	289.072
104	Myristoleic acid	0.841301	B(ii)			590.839	225.185	forward	[M-H]1-	225.186
105	Tauroursodeoxycholic acid	0.835051	B(i)			366.114	498.279	forward	M-H	498.289
106	9-OxoODE	0.831406	B(ii)			622.448	293.212	forward	[M-H]1-	293.212
107	Phenylpyruvic acid	0.831273	B(i)			237.798	209.045	forward	M+FA-	209.045
108	Oleoyl glycine	0.830742	B(ii)			539.394	338.27	forward	[M-H]1-	338.27
109	Hippuric acid	0.827142	B(i)			224.844	178.051	forward	M-H	178.05
110	1,7-Dimethyluric acid	0.826372	B(i)			228.199	195.052	forward	[M-H]1-	195.052
111	Arachidonic acid	0.825284	B(ii)			641.121	303.232	forward	[M-H]1-	303.233
112	L-Valine	0.821005	B(i)			51.5098	116.072	forward	M-H	116.071
113	Ethyl oleate	0.814726	B(ii)			729.18	309.28	forward	[M-H]1-	309.28
114	Azelaic acid	0.814333	B(i)			307.609	187.098	forward	[M-H]1-	187.098
115	Deoxycholic acid	0.813758	B(ii)			606.641	391.286	forward	[M-H]1-	391.285
116	Glyceric acid	0.806495	B(ii)			61.6816	105.019	forward	[M-H]1-	105.019
117	Docosapentaenoic acid (22n-3)	0.804624	B(ii)			649.24	329.248	forward	[M-H]1-	329.249
118	LysoPA(18:1(9Z)/0:0)	0.794217	B(iii)			524.688	435.251	forward	[M-H]1-	435.252
119	Glutaric acid	0.791488	B(i)			45.6545	131.035	forward	[M-H]1-	131.035
120	PE(16:0/18:2(9Z,12Z))	0.789186	B(iii)			645.4	714.507	forward	[M-H]1-	714.508
121	3-Hydroxysebacic acid	0.788822	B(iii)			265.428	217.108	forward	[M-H]1-	217.108
122	Dibutyl phthalate	0.787418	B(iii)			502.264	277.142	forward	[M-H]1-	277.145
124	p-Cresol sulfate	0.782504	B(iii)			286.868	187.007	forward	[M-H]1-	187.007
125	Benzoic acid	0.778559	B(i)			282.058	121.029	forward	[M-H]1-	121.029
126	Dihydrojasmonic acid	0.774053	B(iii)			360.974	211.134	forward	[M-H]1-	211.134
127	L-Arginine	0.768046	B(i)			51.9449	173.104	forward	[M-H]1-	173.104
128	Prostaglandin D2	0.766602	B(iii)			674.416	351.22	forward	[M-H]1-	351.218
129	3,4-Dihydroxybenzoic acid	0.765597	B(i)			268.698	153.019	forward	M-H	153.019
130	15(S)-HETE	0.759339	B(i)			521	319.228	forward	M-H	319.227
131	Mulberrofuran A	0.754827	B(i)			406.454	451.216	forward	M+Ac-	451.212
132	L-Ornithine	0.754729	B(i)			52.1111	131.083	forward	M-H	131.082
133	Alpha-dimorphecolic acid	0.740112	B(iii)			450.985	295.228	forward	[M-H]1-	295.228
134	Acetylglycine	0.732253	B(iii)			781.367	116.035	forward	[M-H]1-	116.035
135	MethylIndole-3-acetate	0.731963	B(i)			358.321	188.071	forward	M-H	188.071
136	Salicyluric acid	0.731325	B(i)			199.052	194.046	forward	[M-H]1-	194.046
137	Traumatic acid	0.7282	B(i)			372.606	227.128	forward	[M-H]1-	227.129
138	D-Tartaric acid	0.727038	B(iii)			583.743	149.009	forward	[M-H]1-	149.009
139	Indole-3-acetic acid	0.723033	B(i)			320.757	174.056	forward	M-H	174.055
141	Glycine	0.704487	B(iii)			43.3559	74.0247	forward	[M-H]1-	74.0247
142	3-Methoxybenzenepropanoic acid	0.704251	B(iii)			341.081	179.071	forward	[M-H]1-	179.071
143	Dodecanoic acid	0.697818	B(i)			574.288	199.17	forward	M-H	199.17
144	D-(+)-Mannose	0.690837	B(i)			45.5727	179.056	forward	M-H	179.056
145	D-Pantothenic acid	0.689235	B(i)			196.483	218.103	forward	M-H	218.103
146	Pyruvic acid	0.687734	B(iii)			46.8691	87.0087	forward	[M-H]1-	87.0087
147	Pyroglutamic acid	0.685698	B(iii)			782.01	128.035	forward	[M-H]1-	128.035
149	alpha-Linolenic acid	0.682738	B(i)			621.659	277.217	forward	M-H	277.217
150	3,4,5-Trimethoxycinnamic acid	0.673158	B(iii)			285.213	237.077	forward	[M-H]1-	237.077
151	5-Methylcytidine	0.667968	B(iii)			284.339	256.091	forward	[M-H]1-	256.094
152	5-Hydroxyindoleacetate	0.665265	B(i)			195.381	190.051	forward	M-H	190.05
153	Creatinine	0.662914	B(i)			74.0333	112.052	forward	[M-H]1-	112.052
154	all-trans-Retinoic acid	0.661152	B(i)			596.845	299.201	forward	M-H	299.201
155	11(R)-HETE	0.656688	B(iii)			547.337	319.228	forward	[M-H]1-	319.228
156	(±)-Jasmonic acid	0.654014	B(i)			480.349	209.118	forward	M-H	209.118
157	Succinic acid semialdehyde	0.645435	B(iii)			780.683	101.024	forward	[M-H]1-	101.024
158	13S-hydroxyoctadecadienoic acid	0.644707	B(iii)			520.931	295.228	forward	[M-H]1-	295.228
159	Tropic acid	0.644559	B(i)			243.579	165.056	forward	M-H	165.055
160	Behenic acid	0.642866	B(iii)			776.703	339.327	forward	[M-H]1-	339.327
161	Avocadyne 1-acetate	0.640036	B(iii)			544.023	325.238	forward	[M-H]1-	325.238
162	Myristic acid	0.639159	B(i)			590.039	227.201	forward	M-H	227.201
163	1,11-Undecanedicarboxylic acid	0.639153	B(iii)			419.479	243.16	forward	[M-H]1-	243.16
164	D-Malic acid	0.634408	B(iii)			73.2183	133.014	forward	[M-H]1-	133.014
165	Ruscogenin	0.625309	B(i)			545.354	429.3	forward	M-H	429.3
166	Dihydroresveratrol	0.620782	B(i)			430.413	289.105	forward	M+Ac-	289.108
167	13-L-Hydroperoxylinoleic acid	0.618839	B(iii)			518.186	311.222	forward	[M-H]1-	311.223
168	9,10-DHOME	0.610232	B(iii)			483.441	313.238	forward	[M-H]1-	313.238
169	L-Ribulose	0.608953	B(iii)			74.0812	149.047	forward	[M-H]1-	149.046
170	D-2-Amino-4-methylpentanoic acid	0.607959	B(i)			86.4211	130.087	forward	M-H	130.087
171	L-Malic acid	0.606116	B(i)			26.1187	133.014	forward	M-H	133.014
172	Diethyl phthalic acid	0.60017	B(iii)			379.31	221.082	forward	[M-H]1-	221.082
173	Perfluorooctanoic acid	0.594038	B(i)			415.437	412.966	forward	[M-H]1-	412.966
174	1H-Indole-2,3-dione	0.589084	B(iii)			299.642	146.025	forward	[M-H]1-	146.025
175	Hexadecanedioic acid	0.588124	B(iii)			496.565	285.207	forward	[M-H]1-	285.207
176	Gallic acid	0.587577	B(i)			47.0719	169.012	forward	M-H	169.014
177	Heneicosanoic acid	0.573027	B(iii)			702.744	325.311	forward	[M-H]1-	325.311
178	Epicatechin	0.566935	B(iii)			298.369	289.075	forward	[M-H]1-	289.072
179	Caproic acid	0.565725	B(iii)			360.124	115.076	forward	[M-H]1-	115.076
181	Maleamic acid	0.563826	B(i)			35.1018	114.02	forward	M-H	114.019
182	Stearidonic acid	0.561483	B(iii)			597.317	275.201	forward	[M-H]1-	275.202
183	2-Furoic acid	0.559441	B(iii)			51.9245	111.009	forward	[M-H]1-	111.009
184	1,5-Anhydrosorbitol	0.558618	B(iii)			50.6381	163.061	forward	[M-H]1-	163.061
185	2-Hydroxyadipic acid	0.558118	B(i)			45.8932	161.045	forward	M-H	161.045
186	LysoPC(18:2(9Z,12Z))	0.553934	B(iii)			522.238	564.331	forward	[M+FA-H]1-	564.331
187	Uracil	0.553541	B(iii)			782.756	111.02	forward	[M-H]1-	111.02
188	Reticuline	0.553173	B(i)			376.691	328.162	forward	M-H	328.155
189	15-Methylpalmitate	0.55157	B(iii)			691.625	269.248	forward	[M-H]1-	269.249
190	Thymine	0.551424	B(i)			225.757	125.036	forward	[M-H]1-	125.036
191	Allocholic acid	0.551071	B(iii)			434.514	407.281	forward	[M-H]1-	407.28
192	Phenylacetic acid	0.548517	B(iii)			335.014	135.045	forward	[M-H]1-	135.045
194	3-Methyl-2-oxopentanoate	0.534211	B(i)			234.141	129.056	forward	M-H	129.055
195	L-Threonine	0.533581	B(i)			46.1798	118.051	forward	[M-H]1-	118.051
196	L-Lysine	0.531834	B(i)			51.4581	145.098	forward	M-H	145.098
197	5Z-Dodecenoic acid	0.530663	B(iii)			538.771	197.155	forward	[M-H]1-	197.155
198	L-Dopa	0.529747	B(i)			85.6535	196.061	forward	M-H	196.061
199	Cortodoxone	0.527048	B(i)			408.616	405.227	forward	M+Ac-	405.228
201	Parabanic Acid	0.5226	B(iii)			77.7435	112.999	forward	[M-H]1-	112.999
202	(R)-Methysticin	0.522486	B(iii)			333.531	273.08	forward	[M-H]1-	273.077
203	Erythrono-1,4-lactone	0.520168	B(iii)			87.3475	117.019	forward	[M-H]1-	117.019
204	2-Oxovaleric acid	0.519309	B(iii)			91.2666	115.04	forward	[M-H]1-	115.04
205	gamma-Glutamylleucine	0.518635	B(iii)			190.331	259.129	forward	[M-H]1-	259.13
206	3-Hydroxymethylglutaric acid	0.518477	B(iii)			221.248	161.045	forward	[M-H]1-	161.046
207	D-Galactose	0.514359	B(iii)			332.394	229.017	forward	0	229.02
208	4-Nitrophenol	0.502574	B(i)			361.462	138.019	forward	[M-H]1-	138.02
209	20-Hydroxyeicosatetraenoic acid	0.5	B(iii)			504.202	319.228	reverse	[M-H]1-	319.228
210	4-Methylbenzoic acid	0.5	B(iii)			219.026	135.039	reverse	[M-H]1-	135.045
211	Inosine	0.5	B(iii)			188.077	267.073	reverse	[M-H]1-	267.073
214	(9xi,10xi,12xi)-9,10-Dihydroxy-12-octadecenoic acid	0.492157	B(iii)			604.473	313.238	forward	[M-H]1-	313.238
215	Adrenic acid	0.471764	B(iii)			671.29	331.264	forward	[M-H]1-	331.264
216	Hydroxyphenyllactic acid	0.469921	B(iii)			174.931	181.05	forward	[M-H]1-	181.051
217	Pelargonic acid	0.468785	B(iii)			479.05	157.123	forward	[M-H]1-	157.123
219	alpha-Ketoisovaleric acid	0.464717	B(iii)			783.442	115.04	forward	[M-H]1-	115.04
220	Prostaglandin B2	0.453212	B(iii)			495.217	333.207	forward	[M-H]1-	333.207
221	Estrone	0.448373	B(iii)			287.716	269.15	forward	[M-H]1-	269.155
222	Succinic anhydride	0.443435	B(iii)			233.056	99.0197	forward	[M-H]1-	99.0087
223	N-Formyl-L-aspartate	0.442119	B(iii)			40.4618	160.025	forward	[M-H]1-	160.025
224	9,10-epoxyoctadecanoic acid	0.440739	B(iii)			594.484	297.243	forward	[M-H]1-	297.243
225	ADP	0.438719	B(iii)			69.681	426.021	reverse	[M-H]1-	426.022
226	N-Methylalanine	0.437119	B(iii)			47.4449	102.056	reverse	[M-H]1-	102.056
227	8,9-DiHETrE	0.427443	B(iii)			543.378	337.238	forward	[M-H]1-	337.238
228	L-Erythrulose	0.418513	B(iii)			49.4368	119.035	forward	[M-H]1-	119.035
229	N-acetyltryptophan	0.417491	B(iii)			266.258	245.093	forward	[M-H]1-	245.093
230	Tetradecanedioic acid	0.408069	B(iii)			444.867	257.175	forward	[M-H]1-	257.176
231	Hyodeoxycholic acid	0.406707	B(iii)			437.453	391.285	forward	[M-H]1-	391.285
232	Ethyl hexadecanoate	0.405258	B(iii)			724.456	283.264	forward	[M-H]1-	283.264
233	L-Pipecolic acid	0.404196	B(iii)			52.6737	128.071	reverse	[M-H]1-	128.072
234	5S-hydroxy-6E,8Z,11Z,14Z,17Z-eicosapentaenoic acid	0.40118	B(iii)			530.823	317.211	reverse	[M-H]1-	317.212
235	Gluconolactone	0.386767	B(iii)			45.8932	177.04	reverse	[M-H]1-	177.04
236	Perfluorooctanesulfonic acid	0.376938	B(iii)			473.163	498.931	forward	[M-H]1-	498.93
237	Capric acid	0.367085	B(iii)			401.235	171.139	reverse	[M-H]1-	171.139
238	7-Ketocholesterol	0.352907	B(iii)			622.922	399.327	forward	[M-H]1-	399.327
239	19(20)-EpDPE	0.341611	B(iii)			529.369	343.228	reverse	[M-H]1-	343.228
