# Supplementary material for: Untargeted plasma metabolome identifies biomarkers in patients with extracranial arteriovenous malformations
Source: Front Physiol. 2023 Sep 1;14:1207390. doi: 10.3389/fphys.2023.1207390 (PMC10505742; doi:10.3389/fphys.2023.1207390)
Supplement: Supplementary file 10 [file DataSheet2.xlsx]

## Sheet: Mean
id	MS2 name	MS2 score	level	MS1 name	MS1 ppm	rt	mz	type	Ion	libraryMz
2	Dimethylglycine	1	B(ii)			216.124	104.07	forward	[M+H]1+	104.071
3	Stearoylethanolamide	1	B(ii)			744.253	328.32	forward	[M+H]1+	328.321
4	2,3-Butanediol	0.999825	B(ii)			860.891	73.0647	forward	[M+H-H2O]1+	73.0654
5	DL-Tryptophan	0.9993	B(i)			226.939	205.096	forward	M+H	205.098
6	Pipecolic acid	0.999257	B(ii)			78.0003	130.086	forward	[M+H]1+	130.086
7	D(+)-Pipecolinic acid	0.99874	B(i)			112.889	130.086	forward	M+H	130.087
8	L-Proline	0.998691	B(i)			50.1601	116.07	forward	M+H	116.071
9	O-Acetylcarnitine	0.998568	B(i)			72.7925	204.123	forward	M+	204.124
10	Beta-Aminopropionitrile	0.998166	B(ii)			777.207	71.0603	forward	[M+H]1+	71.0604
12	DL-Phenylalanine	0.99734	B(i)			195.087	166.086	forward	M+H	166.087
13	H-PHE-PRO-OH	0.997207	B(i)			251.456	263.138	forward	M+H	263.14
14	DL-Tyrosine	0.996628	B(i)			90.0623	182.081	forward	M+H	182.082
15	Safrole	0.996059	B(ii)			572.202	163.075	forward	[M+H]1+	163.075
16	Prostaglandin B2	0.995029	B(i)			458.113	335.219	forward	M+H	335.222
17	L-Norleucine	0.994348	B(i)			89.6304	132.101	forward	M+H	132.102
18	L-Pyroglutamic acid	0.992782	B(i)			48.457	130.049	forward	M+H	130.05
19	piperine	0.992647	B(i)			477.255	286.143	forward	M+H	286.144
20	Lauroyl diethanolamide	0.992219	B(ii)			495.072	288.252	forward	[M+H]1+	288.253
21	2-Pyrrolidinone	0.991263	B(ii)			79.3658	86.0598	forward	[M+H]1+	86.0601
22	D-Glutamine	0.989895	B(i)			46.8695	147.076	forward	M+H	147.077
24	L-Arginine	0.988385	B(i)			55.061	175.119	forward	M+H	175.119
25	2-Methylbutyroylcarnitine	0.986306	B(ii)			244.04	246.17	forward	[M+H]1+	246.17
26	gamma-Glutamylleucine	0.985743	B(ii)			190.522	261.144	forward	[M+H]1+	261.145
27	7-Ethoxy-4-methyl-2H-1-benzopyran-2-one	0.985199	B(ii)			587.259	205.086	forward	[M+H]1+	205.086
28	Pyrrolidine	0.984721	B(ii)			53.0875	72.0806	forward	[M+H]1+	72.0808
29	Biliverdin	0.983411	B(i)			442.168	583.253	forward	M+H	583.256
30	Vaccenyl carnitine	0.983257	B(ii)			781.609	426.357	forward	[M+H]1+	426.358
31	L-Histidine	0.982576	B(ii)			90.2382	156.076	forward	[M+H]1+	156.077
32	N,N-Dimethylguanosine	0.980258	B(i)			222.312	312.13	forward	M+H	312.131
33	Propionylcarnitine	0.978329	B(i)			105.916	218.139	forward	M+H	218.139
34	Isoallolithocholic acid	0.977573	B(ii)			434.565	377.298	forward	[M+H]1+	377.305
35	Citbismine A	0.97688	B(ii)			442.166	641.212	forward	[M+H]1+	641.213
36	Phosphorylcholine	0.976845	B(ii)			533.437	184.073	forward	[M]+	184.073
37	Creatinine	0.976722	B(ii)			77.8107	114.066	forward	[M+H]1+	114.066
38	Setariol	0.976477	B(ii)			498.524	415.316	forward	[M+H]1+	415.321
39	Indole-3-carboxaldehyde	0.976276	B(i)			226.946	146.06	forward	M+H	146.061
40	Glutamylvaline	0.975044	B(ii)			80.9915	247.128	forward	[M+H]1+	247.129
41	N-Methylsalsolinol	0.973737	B(ii)			897.791	194.118	forward	[M+H]1+	194.118
42	4,8 Dimethylnonanoyl carnitine	0.972656	B(ii)			416.609	330.263	forward	[M+H]1+	330.264
43	Epinephrine	0.970646	B(i)			47.5716	184.094	forward	M+H	184.097
44	Cotinine	0.969757	B(i)			253.198	177.102	forward	M+H	177.103
45	Metenamine	0.967955	B(ii)			509.243	141.113	forward	[M+H]1+	141.113
46	N6-Methyladenosine	0.96712	B(i)			184.253	282.12	forward	M+H	282.12
47	Cinnamyl formate	0.96701	B(ii)			415.428	163.075	forward	[M+H]1+	163.075
48	Hydroxyisocaproic acid	0.966947	B(ii)			110.689	133.086	forward	[M+H]1+	133.086
49	(alpha-D-mannosyl)7-beta-D-mannosyl-diacetylchitobiosyl-L-asparagine, isoform A (protein)	0.966642	B(ii)			47.1127	90.0547	forward	[M+H]1+	90.055
50	1-Methyl-L-Histidine	0.96328	B(i)			60.7826	170.092	forward	M+H	170.093
51	Chavicol	0.960454	B(ii)			505.889	135.079	forward	[M+H]1+	135.08
52	Syringol	0.960112	B(i)			285.779	172.096	forward	M+NH4	172.097
53	D-Pantothenic acid	0.958891	B(i)			196.568	220.117	forward	M+H	220.119
54	kynurenine	0.958541	B(i)			194.385	209.092	forward	M+H	209.093
56	13S-hydroxyoctadecadienoic acid	0.958178	B(ii)			724.592	279.231	forward	[M+H-H2O]1+	279.232
57	cis-5-Tetradecenoylcarnitine	0.958128	B(ii)			494.337	370.295	forward	[M+H]1+	370.295
58	Caffeine	0.954382	B(i)			262.47	195.087	forward	M+H	195.088
59	L-Ornithine	0.951908	B(i)			42.8693	133.097	forward	M+H	133.098
60	L-Lysine	0.947999	B(i)			52.1196	147.113	forward	M+H	147.113
61	2-Hydroxybenzaldehyde	0.947407	B(ii)			90.0962	123.044	forward	[M+H]1+	123.044
62	Laudanosine	0.94617	B(ii)			333.753	358.2	forward	[M+H]1+	358.201
63	N-Ethylglycine	0.945252	B(ii)			783.434	104.07	forward	[M+H]1+	104.071
64	Adenosine	0.943575	B(i)			212.219	268.104	forward	M+H	268.105
65	Pseudouridine	0.943328	B(i)			78.7414	245.076	forward	M+H	245.077
66	Elaidic carnitine	0.942036	B(ii)			648.456	426.357	forward	[M+H]1+	426.358
67	Theophylline	0.939234	B(i)			237.325	181.072	forward	M+H	181.073
68	Tetradecanoylcarnitine	0.938603	B(ii)			513.589	372.31	forward	[M+H]1+	372.311
69	gamma-Glutamylaspartic acid	0.93712	B(ii)			39.504	263.087	forward	[M+H]1+	263.087
70	PC(22:5(7Z,10Z,13Z,16Z,19Z)/18:1(11Z))	0.932801	B(ii)			444.144	834.599	forward	[M+H]1+	834.601
71	24,25-Dihydroxyvitamin D	0.928691	B(ii)			510.821	417.344	forward	[M+H]1+	417.336
72	trans-Hexadec-2-enoyl carnitine	0.92833	B(ii)			534.802	398.325	forward	[M+H]1+	398.327
73	Glutaral	0.927366	B(ii)			894.386	101.06	forward	[M+H]1+	101.06
74	Benzaldehyde	0.924443	B(ii)			195.148	107.049	forward	[M+H]1+	107.049
75	Decanoylcarnitine	0.918854	B(ii)			401.522	316.247	forward	[M+H]1+	316.248
76	Stearidonic acid	0.915644	B(ii)			679.819	277.215	forward	[M+H]1+	277.216
77	L-Carnitine	0.91365	B(i)			47.7333	162.112	forward	M+H	162.113
78	2-acetyl-1-alkyl-sn-glycero-3-phosphocholine	0.909011	B(ii)			595.918	524.37	forward	[M+H]1+	524.371
79	PC(16:0/16:0)	0.906713	B(ii)			479.505	734.57	forward	[M+H]1+	734.569
81	xi-2,3-Dihydro-3,5-dihydroxy-6-methyl-4H-pyran-4-one	0.903278	B(ii)			343.205	159.065	forward	[M+H]1+	159.065
82	Thyroxine	0.902691	B(ii)			392.408	777.691	forward	[M+H]1+	777.694
83	2-Isopropylphenyl methylcarbamate	0.901559	B(ii)			312.906	194.116	forward	[M+H]1+	194.118
84	7-Methylguanosine	0.900464	B(i)			206.464	298.114	forward	M+	298.115
85	Trimethylamine N-oxide	0.900444	B(i)			52.2233	76.0755	forward	M+H	76.0762
86	Hypoxanthine	0.898984	B(ii)			94.4624	137.045	forward	[M+H]1+	137.046
87	L-Leucine	0.898845	B(i)			215.494	132.102	forward	M+H	132.102
88	Bilirubin	0.898304	B(ii)			681.227	585.27	forward	[M+H]1+	585.271
89	PC(22:5(7Z,10Z,13Z,16Z,19Z)/18:0)	0.897885	B(ii)			729.801	836.614	forward	[M+H]1+	836.616
90	Dibutyl phthalate	0.896568	B(ii)			855.665	279.159	forward	[M+H]1+	279.159
91	Indolepyruvate	0.895332	B(ii)			90.7435	204.063	forward	[M+H]1+	204.066
92	LysoPE(0:0/20:5(5Z,8Z,11Z,14Z,17Z))	0.891061	B(ii)			518.301	500.274	forward	[M+H]1+	500.277
94	Hippuric acid	0.889027	B(i)			223.205	180.065	forward	M+H	180.066
95	L-Tryptophan	0.883743	B(i)			264.311	205.097	forward	M+H	205.098
96	Epsilon-caprolactam	0.882202	B(ii)			772.614	114.091	forward	[M+H]1+	114.091
97	Gamma-Caprolactone	0.878315	B(ii)			29.6694	115.075	forward	[M+H]1+	115.075
100	Ubiquinone-1	0.873462	B(ii)			361.467	251.127	forward	[M+H]1+	251.128
101	PC(20:2(11Z,14Z)/14:0)	0.873457	B(ii)			416.743	758.566	forward	[M+H]1+	758.569
103	PI(18:1(9Z)/18:1(9Z))	0.87336	B(ii)			661.655	880.589	forward	[M+H]1+	880.591
104	Succinyladenosine	0.872316	B(ii)			195.585	384.115	forward	[M+H]1+	384.115
105	2-Benzofurancarboxaldehyde	0.870653	B(ii)			90.0623	147.044	forward	[M+H]1+	147.044
106	PC(20:1(11Z)/14:0)	0.870015	B(ii)			435.374	760.582	forward	[M+H]1+	760.585
107	(Z)-3-(2,4,5-Trimethoxyphenyl)-2-propenal	0.868599	B(ii)			377.481	223.096	forward	[M+H]1+	223.097
108	Choline	0.868224	B(i)			60.3773	104.107	forward	M+	104.108
109	Agrocybenine	0.867504	B(i)			254.181	207.149	forward	M+H	207.15
112	LysoPE(16:0/0:0)	0.86626	B(ii)			538.631	454.293	forward	[M+H]1+	454.293
113	L-Octanoylcarnitine	0.865828	B(ii)			349.569	288.216	forward	[M+H]1+	288.217
115	PC(22:5(4Z,7Z,10Z,13Z,16Z)/16:0)	0.859967	B(ii)			780.48	808.583	forward	[M+H]1+	808.585
116	Palmitoylethanolamide	0.859925	B(ii)			624.226	300.289	forward	[M+H]1+	300.29
117	5'-Methylthioadenosine	0.858875	B(ii)			261.653	298.096	forward	[M+H]1+	298.097
118	N1-Methyl-2-pyridone-5-carboxamide	0.857993	B(i)			184.769	153.066	forward	M+H	153.066
119	PC(22:2(13Z,16Z)/14:0)	0.855578	B(ii)			648.911	786.598	forward	[M+H]1+	786.601
120	LysoPC(10:0)	0.854123	B(ii)			394.876	412.246	forward	[M+H]1+	412.246
123	PC(P-16:0/16:0)	0.850924	B(ii)			678.719	718.571	forward	[M+H]1+	718.575
125	Caryophyllene alpha-oxide	0.850212	B(ii)			495.58	221.189	forward	[M+H]1+	221.19
126	1-(2,4-dihydroxy-6-methoxyphenyl)-3-phenylprop-2-en-1-one	0.847573	B(ii)			195.146	271.092	forward	[M+H]1+	271.097
127	PC(o-18:1(9Z)/20:4(8Z,11Z,14Z,17Z))	0.847451	B(ii)			439.908	794.603	forward	[M+H]1+	794.606
128	3,4-Dihydro-2H-1-benzopyran-2-one	0.847074	B(ii)			518.252	149.059	forward	[M+H]1+	149.06
131	PC(22:4(7Z,10Z,13Z,16Z)/14:0)	0.843532	B(ii)			729.823	782.569	forward	[M+H]1+	782.569
132	Punicic acid	0.843205	B(ii)			481.14	279.231	forward	[M+H]1+	279.232
133	PC(P-18:0/22:4(7Z,10Z,13Z,16Z))	0.843191	B(ii)			648.385	822.636	forward	[M+H]1+	822.637
134	PC(22:2(13Z,16Z)/14:1(9Z))	0.840741	B(ii)			630.172	784.583	forward	[M+H]1+	784.585
135	Fumonisin AK1	0.840163	B(ii)			355.512	604.352	forward	[M+H]1+	604.369
136	Marmesin rhamnoside	0.839286	B(ii)			284.893	393.152	forward	[M+H]1+	393.154
137	2-Piperidone	0.837994	B(i)			221.072	100.075	forward	M+H	100.076
138	Tromethamine	0.837544	B(ii)			47.5014	122.081	forward	[M+H]1+	122.081
139	PC(18:1(11Z)/14:0)	0.83689	B(ii)			630	732.555	forward	[M+H]1+	732.554
140	Phenobarbital	0.836582	B(ii)			90.5345	233.088	forward	[M+H]1+	233.092
142	7-Methylguanine	0.834854	B(i)			190.481	166.072	forward	M+H	166.073
143	SM(d17:1/24:1(15Z))	0.833537	B(ii)			780.62	799.668	forward	[M+H]1+	799.669
144	3,4,5-Trimethoxycinnamic acid	0.832463	B(ii)			283.279	239.091	forward	[M+H]1+	239.091
145	Genistein 4',7-O-diglucuronide	0.829706	B(ii)			207.25	623.123	forward	[M+H]1+	623.124
146	PC(P-18:1(11Z)/20:2(11Z,14Z))	0.829366	B(ii)			728.467	796.62	forward	[M+H]1+	796.621
148	4-Pentenoic acid	0.827497	B(ii)			384.334	101.059	forward	[M+H]1+	101.06
149	PC(22:2(13Z,16Z)/16:1(9Z))	0.827444	B(ii)			479.693	812.613	forward	[M+H]1+	812.616
150	Germacr-1(10)-ene-5,8-dione	0.826161	B(i)			470.062	237.185	forward	M+H	237.185
151	(R)-Roemerine	0.825707	B(ii)			600.755	280.136	forward	[M+H]1+	280.133
152	Harmalol	0.825596	B(ii)			264.132	201.112	forward	[M+H]1+	201.102
155	PC(20:2(11Z,14Z)/15:0)	0.819162	B(ii)			648.375	772.581	forward	[M+H]1+	772.585
156	indolin-2-one	0.818377	B(i)			258.18	134.06	forward	M+H	134.061
157	Elaidic acid	0.816903	B(ii)			34.5915	283.263	forward	[M+H]1+	283.263
158	PC(18:3(6Z,9Z,12Z)/P-18:1(11Z))	0.816866	B(ii)			780.122	766.573	forward	[M+H]1+	766.575
159	Fagomine	0.816786	B(ii)			112.984	148.097	forward	[M+H]1+	148.097
160	2-Phenylacetamide	0.815952	B(ii)			89.9665	136.075	forward	[M+H]1+	136.076
161	PC(22:6(4Z,7Z,10Z,13Z,16Z,19Z)/16:0)	0.815411	B(ii)			704.946	806.566	forward	[M+H]1+	806.569
162	PC(20:3(5Z,8Z,11Z)/P-18:0)	0.815101	B(ii)			648.323	796.617	forward	[M+H]1+	796.621
163	LysoPE(18:1(9Z)/0:0)	0.814466	B(ii)			553.902	480.307	forward	[M+H]1+	480.308
165	2-Oxo-4-methylthiobutanoic acid	0.808863	B(ii)			494.187	149.023	forward	[M+H]1+	149.027
166	Glycochenodeoxycholic acid 3-glucuronide	0.8083	B(ii)			327.978	626.352	forward	[M+H]1+	626.354
167	Junionone	0.808076	B(ii)			678.311	153.127	forward	[M+H]1+	153.127
168	(3beta,5alpha,6beta,22E,24R)-23-Methylergosta-7,22-diene-3,5,6-triol	0.80549	B(ii)			720.44	445.367	forward	[M+H]1+	445.368
169	LysoPE(18:3(6Z,9Z,12Z)/0:0)	0.803341	B(ii)			538.755	476.273	forward	[M+H]1+	476.277
170	Isonicotinic acid	0.803079	B(i)			181.247	124.039	forward	M+H	124.04
171	2-Piperidinone	0.802029	B(ii)			206.366	100.075	forward	[M+H]1+	100.076
172	Cysteinyl-Cysteine	0.800851	B(ii)			46.8984	225.034	forward	[M+H]1+	225.036
173	LysoPC(20:2(11Z,14Z))	0.799546	B(iii)			564.479	548.371	forward	[M+H]1+	548.371
176	2-Furanmethanol	0.795348	B(iii)			5.26009	99.0439	forward	[M+H]1+	99.0441
177	Isobutyrylglycine	0.79456	B(i)			216.186	146.081	forward	M+H	146.082
178	4-[(E)-2-(3,5-dihydroxyphenyl)ethenyl]benzene-1,3-diol	0.791985	B(iii)			55.2416	245.081	forward	[M+H]1+	245.081
179	(3R, 6'Z)-3,4-Dihydro-8-hydroxy-3-(6-pentadecenyl)-1H-2-benzopyran-1-one	0.791083	B(iii)			434.591	373.273	forward	[M+H]1+	373.274
180	3-Methylhistidine	0.7906	B(iii)			201.43	170.096	forward	[M+H]1+	170.092
181	7Z,10Z-Hexadecadienoic acid	0.787016	B(iii)			873.773	253.216	forward	[M+H]1+	253.216
182	Linoelaidyl carnitine	0.786593	B(iii)			555.245	424.341	forward	[M+H]1+	424.342
183	Linoleic acid	0.784881	B(iii)			768.562	281.247	forward	[M+H]1+	746.606
184	2-Methylpiperidine	0.782241	B(iii)			780.646	100.112	forward	[M+H]1+	232.154
185	(8E,15E)-1,8,15-Heptadecatriene-11,13-diyne	0.781241	B(iii)			774.965	227.175	forward	[M+H]1+	227.179
186	Lutein	0.780491	B(iii)			758.764	568.427	forward	[M]+	568.428
188	PC(P-18:0/16:0)	0.777656	B(iii)			780.211	746.604	forward	[M+H]1+	746.606
189	3-(3-Ethyloxiranyl)-2-propenal	0.777185	B(iii)			166.465	127.075	forward	[M+H]1+	746.606
190	2-Ethyl-3,5-dimethylpyrazine	0.777069	B(iii)			243.11	137.107	forward	[M+H]1+	232.154
191	D-Biotin	0.775287	B(i)			209.517	245.095	forward	M+H	245.096
193	Diethylphosphate	0.771149	B(iii)			300.156	155.047	forward	[M+H]1+	155.047
195	Diphenylamine	0.770114	B(iii)			235.915	170.096	forward	[M+H]1+	170.096
196	1-(3-Aminopropyl)-4-aminobutanal	0.768301	B(iii)			790.781	145.133	forward	[M+H]1+	145.134
197	L-Urobilin	0.768019	B(iii)			435.36	595.347	forward	[M+H]1+	595.349
198	Butyrylcarnitine	0.767344	B(iii)			207.423	232.154	forward	[M]+	232.154
199	PC(20:3(8Z,11Z,14Z)/18:0)	0.767233	B(iii)			755.48	812.614	forward	[M+H]1+	746.606
200	Butyl phenylacetate	0.765561	B(iii)			242.084	193.122	forward	[M+H]1+	232.154
202	Androstenol	0.765025	B(iii)			348.026	257.226	forward	[M+H-H2O]1+	257.227
203	NG,NG-dimethyl-L-arginine (ADMA)	0.76486	B(i)			78.5399	203.15	forward	M+H	203.151
204	2,3-Diethylpyrazine	0.764497	B(iii)			288.731	137.107	forward	[M+H]1+	137.107
205	Laurolitsine	0.764267	B(i)			348.614	314.142	forward	M+H	314.139
206	2-Aminoacrylic acid	0.76259	B(iii)			38.8758	88.0385	forward	[M+H]1+	88.0393
207	(4E)-1,7-bis(4-hydroxyphenyl)hept-4-en-3-one	0.7623	B(iii)			272.428	314.175	forward	[M+NH4]1+	314.175
209	LysoPE(18:2(9Z,12Z)/0:0)	0.759235	B(iii)			517.999	478.291	forward	[M+H]1+	478.293
210	PC(22:5(7Z,10Z,13Z,16Z,19Z)/18:2(9Z,12Z))	0.755963	B(iii)			603.543	832.585	forward	[M+H]1+	832.585
211	4-Chloro-3,5-dimethoxybenzyl alcohol	0.755012	B(iii)			231.446	203.047	forward	[M+H]1+	203.047
212	(Cyclohexylmethyl)pyrazine	0.754683	B(iii)			286.505	177.139	forward	[M+H]1+	177.139
213	PC(22:5(7Z,10Z,13Z,16Z,19Z)/16:1(9Z))	0.754146	B(iii)			604.21	806.566	forward	[M+H]1+	806.569
214	LysoPC(20:4(5Z,8Z,11Z,14Z))	0.750935	B(iii)			497.001	544.328	forward	[M+H]1+	544.34
215	Prostaglandin D2	0.748694	B(iii)			417.022	353.229	forward	[M+H]1+	353.232
217	2',7-Dihydroxy-4'-methoxy-8-prenylflavan 2',7-diglucoside	0.748213	B(iii)			472.077	665.265	forward	[M+H]1+	665.28
218	PC(20:2(11Z,14Z)/18:2(9Z,12Z))	0.747612	B(iii)			438.415	810.599	forward	[M+H]1+	810.601
219	Dihydrogeranylacetone	0.747377	B(iii)			682.046	197.19	forward	[M+H]1+	197.19
221	Oxoamide	0.74263	B(iii)			223.817	193.097	forward	[M+H]1+	193.097
222	L-Methionine	0.741385	B(i)			78.0187	150.058	forward	M+H	150.059
224	Tetramethylpyrazine	0.740562	B(iii)			225.305	137.107	forward	[M+H]1+	137.107
225	1-Methylhypoxanthine	0.737359	B(iii)			206.468	151.061	forward	[M+H]1+	151.061
227	4-Acetamidobutanoic acid	0.737041	B(iii)			824.606	146.081	forward	[M+H]1+	146.081
229	Nervonyl carnitine	0.73465	B(iii)			779.396	102.127	forward	[M+H]1+	102.128
230	Butoxyacetic acid	0.73398	B(iii)			73.8046	133.086	forward	[M+H]1+	133.086
231	1-(beta-D-Ribofuranosyl)-1,4-dihydronicotinamide	0.733128	B(iii)			192.19	257.113	forward	[M+H]1+	257.113
232	6-Pentyl-2H-pyran-2-one	0.730177	B(iii)			29.4987	167.106	forward	[M+H]1+	167.107
233	(-)-Maackiain	0.728772	B(i)			377.75	285.07	forward	M+H	285.076
234	3-Methyl-alpha-ionyl acetate	0.727778	B(iii)			727.885	251.2	forward	[M+H]1+	251.201
235	Quinacridone	0.72659	B(iii)			430.619	313.102	forward	[M+H]1+	313.097
236	2-trans-6-cis-Dodecadienal	0.724924	B(iii)			723.864	181.158	forward	[M+H]1+	181.159
237	12,13-EpOME	0.723836	B(iii)			571.76	297.242	forward	[M+H]1+	297.242
238	Oleamide	0.722744	B(iii)			652.849	282.279	forward	[M+H]1+	282.279
239	4-Trimethylammoniobutanoic acid	0.72052	B(iii)			208.808	146.117	forward	[M+H]1+	146.118
240	LysoPC(18:2(9Z,12Z))	0.716875	B(iii)			782.303	520.34	forward	[M+H]1+	520.34
242	LysoPE(20:5(5Z,8Z,11Z,14Z,17Z)/0:0)	0.714861	B(iii)			493.764	500.277	forward	[M+H]1+	500.277
243	LysoPE(16:1(9Z)/0:0)	0.712334	B(iii)			500.157	452.277	forward	[M+H]1+	452.277
244	Betaine	0.710189	B(i)			53.139	118.086	forward	M+H	118.087
245	Pyro-L-glutaminyl-L-glutamine	0.708303	B(iii)			185.684	258.108	forward	[M+H]1+	258.108
246	O-Methylcorypalline	0.706734	B(iii)			782.399	208.133	forward	[M+H]1+	208.133
247	PC(20:1(11Z)/15:0)	0.706398	B(iii)			648.357	774.596	forward	[M+H]1+	774.601
248	DG(20:2(11Z,14Z)/14:0/0:0)	0.705961	B(iii)			733.064	593.499	forward	[M+H]1+	593.514
249	PC(22:6(4Z,7Z,10Z,13Z,16Z,19Z)/18:0)	0.705636	B(iii)			755.463	834.599	forward	[M+H]1+	834.601
250	SM(d18:1/24:0)	0.704725	B(iii)			780.546	815.695	forward	[M+H]1+	815.7
252	7-Hydroxyaustrobailignan 5	0.698883	B(iii)			571.957	343.153	forward	[M+H]1+	343.154
253	PC(22:6(4Z,7Z,10Z,13Z,16Z,19Z)/20:4(5Z,8Z,11Z,14Z))	0.697439	B(iii)			646.322	854.564	forward	[M+H]1+	854.569
254	LysoPE(20:3(11Z,14Z,17Z)/0:0)	0.696458	B(iii)			538.771	504.308	forward	[M+H]1+	504.308
255	LysoPE(22:5(4Z,7Z,10Z,13Z,16Z)/0:0)	0.695913	B(iii)			531.413	528.308	forward	[M+H]1+	528.308
256	PE(20:5(5Z,8Z,11Z,14Z,17Z)/22:5(7Z,10Z,13Z,16Z,19Z))	0.694962	B(iii)			339.051	812.518	forward	[M+H]1+	812.522
257	Smilagenin	0.694821	B(iii)			723.333	417.336	forward	[M+H]1+	417.336
258	Methyl-delta-ionone	0.691877	B(iii)			680.838	207.174	forward	[M+H]1+	207.174
259	PC(18:3(6Z,9Z,12Z)/18:1(11Z))	0.690863	B(iii)			511.274	782.568	forward	[M+H]1+	782.569
260	Phenylalanylphenylalanine	0.689122	B(i)			282.42	313.154	forward	M+H	313.155
261	Schleicherastatin 5	0.688375	B(iii)			679.446	445.367	forward	[M+H]1+	445.368
262	1-Arachidonoylglycerophosphoinositol	0.688281	B(iii)			471.709	621.302	forward	[M+H]1+	621.303
263	xi-5-Dodecanolide	0.68796	B(iii)			723.885	199.169	forward	[M+H]1+	199.169
264	Octadecanamide	0.685209	B(iii)			691.535	284.294	forward	[M+H]1+	284.295
265	gamma-Carboxyglutamic acid	0.684002	B(i)			45.3746	192.043	forward	M+H	192.051
266	Piperidine	0.683033	B(iii)			90.2022	86.0962	forward	[M+H]1+	86.0964
267	3-Dehydroteasterone	0.682443	B(iii)			536.779	447.345	forward	[M+H]1+	447.347
268	Cinnamyl alcohol	0.681813	B(iii)			597.409	135.08	forward	[M+H]1+	135.08
269	PC(20:0/14:0)	0.681226	B(iii)			780.212	762.589	forward	[M+H]1+	762.601
270	2,6 Dimethylheptanoyl carnitine	0.676973	B(iii)			376.053	302.232	forward	[M+H]1+	302.233
271	3-Guanidinopropionic acid	0.675844	B(i)			49.5787	132.076	forward	M+H	132.077
273	3-Hydroxyisovalerylcarnitine	0.675379	B(iii)			135.387	262.165	forward	[M+H]1+	262.165
274	Precocene II	0.672948	B(i)			573.032	221.117	forward	M+H	221.118
275	Leucyl-Isoleucine	0.672883	B(iii)			239.375	245.186	forward	[M+H]1+	245.186
276	Ethyl crotonate	0.672569	B(iii)			77.2849	115.075	forward	[M+H]1+	115.075
277	2-Acetylpyrazine	0.672032	B(iii)			189.622	123.055	forward	[M+H]1+	123.055
278	Lactosylceramide (d18:1/16:0)	0.667951	B(iii)			779.457	862.62	forward	[M+H]1+	862.625
279	Sepiapterin	0.667794	B(i)			314.813	238.098	forward	M+H	238.094
280	p-Menth-1-en-9-ol acetate	0.662907	B(iii)			410.196	197.153	forward	[M+H]1+	197.154
281	PC(22:6(4Z,7Z,10Z,13Z,16Z,19Z)/20:3(5Z,8Z,11Z))	0.660652	B(iii)			538.132	856.576	forward	[M+H]1+	856.585
282	5-Hydroxytryptophan	0.660571	B(i)			227.036	221.091	forward	M+H	221.093
283	5-Hydroxyindoleacetate	0.657896	B(i)			194.387	192.065	forward	M+H	192.066
285	Eicosadienoic acid	0.651354	B(iii)			49.1459	292.992	forward	0	292.992
286	Uric acid	0.651136	B(iii)			81.8488	169.035	forward	[M+H]1+	169.036
287	trans-Zeatin-riboside	0.649189	B(i)			290.183	352.165	forward	M+H	352.162
288	6-Chloro-N-(1-methylethyl)-1,3,5-triazine-2,4-diamine	0.643098	B(iii)			226.94	188.07	forward	[M+H]1+	188.07
289	5-Hydroxy-L-Tryptophan	0.6418	B(i)			208.571	221.092	forward	M+H	221.093
290	4-Methyl-2-propyloxazole	0.641058	B(iii)			227.016	126.091	forward	[M+H]1+	126.091
291	Androstenedione	0.640488	B(iii)			405.039	287.196	forward	[M+H]1+	287.201
293	7-Aminomethyl-7-carbaguanine	0.636966	B(iii)			48.4425	180.086	forward	[M+H]1+	180.088
294	LysoPC(18:1(9Z))	0.635843	B(iii)			559.841	522.355	forward	[M+H]1+	522.355
295	LysoPC(16:0)	0.635546	B(iii)			781.851	496.339	forward	[M+H]1+	496.34
296	7-Ketodeoxycholic acid	0.635069	B(iii)			623.578	424.362	forward	0	424.368
298	Lathosterol	0.631828	B(iii)			731.786	369.351	forward	[M+H-H2O]1+	369.352
299	4-Oxo-2-nonenal	0.631382	B(iii)			30.8448	155.106	forward	[M+H]1+	155.107
300	Myristoleic acid	0.631327	B(iii)			402.476	227.2	forward	[M+H]1+	227.201
302	Palmitoleic acid	0.627872	B(iii)			849.534	253.216	forward	[M+H]1+	253.216
305	Hydrocotarnine	0.621575	B(iii)			172.743	222.112	forward	[M+H]1+	222.112
306	N-Methylhistamine	0.621063	B(iii)			730.476	126.102	forward	[M+H]1+	126.103
307	6,10,14-Trimethyl-5,9,13-pentadecatrien-2-one	0.616557	B(iii)			768.833	263.237	forward	[M+H]1+	263.237
308	Nicotinic acid	0.616138	B(iii)			236.472	124.039	forward	[M+H]1+	124.039
310	Monoethylhexyl phthalic acid	0.614935	B(iii)			878.444	279.159	forward	[M+H]1+	279.159
311	4-(2,6,6-Trimethyl-1,3-cyclohexadien-1-yl)-2-butanone	0.61037	B(iii)			439.159	193.158	forward	[M+H]1+	193.159
312	Momordicilin	0.608901	B(iii)			727.705	541.465	forward	[M+H]1+	541.462
313	Riboflavin	0.606398	B(iii)			268.286	377.145	forward	[M+H]1+	377.146
314	Phytosphingosine	0.606393	B(iii)			487.091	318.299	forward	[M+H]1+	318.3
315	2-Methyl-1,3-cyclohexadiene	0.605964	B(iii)			313.016	95.0853	forward	[M+H]1+	95.0856
316	5,7alpha-Dihydro-1,4,4,7a-tetramethyl-4H-indene	0.605525	B(iii)			439.159	175.148	forward	[M+H]1+	175.148
318	LysoPE(22:4(7Z,10Z,13Z,16Z)/0:0)	0.601694	B(iii)			560.465	530.323	forward	[M+H]1+	530.324
319	1,2-Cyclohexanedione	0.601356	B(iii)			132.49	113.06	forward	[M+H]1+	113.06
320	Maslinic acid	0.601	B(iii)			575.662	473.362	forward	[M+H]1+	473.363
322	Deoxycholic acid	0.598884	B(iii)			338.927	415.277	forward	[M+Na]1+	415.282
323	LysoPE(0:0/20:3(11Z,14Z,17Z))	0.597546	B(iii)			520.127	504.297	forward	[M+H]1+	504.308
324	p-Aminobenzoic acid	0.597022	B(iii)			50.4594	138.052	forward	[M+H]1+	138.055
325	LysoPC(15:0)	0.596511	B(iii)			515.406	482.322	forward	[M+H]1+	482.324
326	Uracil	0.596287	B(iii)			116.852	113.034	forward	[M+H]1+	113.035
328	Lithocholic acid glycine conjugate	0.596079	B(iii)			391.402	434.316	forward	[M+H]1+	434.327
329	(E)-8-(3,6-Dimethyl-2-heptenyl)-4',5,7-trihydroxyflavanone	0.59566	B(iii)			506.105	397.2	forward	[M+H]1+	397.201
330	2,2,6,7-Tetramethylbicyclo[4.3.0]nona-1(9),4-dien-8-one	0.594296	B(iii)			671.185	191.143	forward	[M+H]1+	191.143
331	Nicotinuric acid	0.59367	B(i)			205.21	181.06	forward	M+H	181.061
332	2-Propyl-2,4-pentadienoic acid	0.593622	B(iii)			34.5106	141.091	forward	[M+H]1+	141.091
333	2-Hydroxy-6-(8-tridecenyl)benzoic acid	0.592357	B(iii)			455.767	319.226	forward	[M+H]1+	319.227
334	6-Methyl-3,5-heptadien-2-one	0.591768	B(iii)			597.453	125.096	forward	[M+H]1+	125.096
335	Pangamic acid	0.589519	B(iii)			341.928	437.291	forward	[M+H]1+	437.286
336	Dodecanoylcarnitine	0.588897	B(iii)			453.71	344.279	forward	[M+H]1+	344.28
337	1,3-Diisopropylbenzene	0.588393	B(iii)			674.128	163.148	forward	[M+H]1+	163.148
338	1-Aminocyclopropanecarboxylic acid	0.587461	B(iii)			38.8453	102.055	forward	[M+H]1+	102.055
339	4-Ethyl-2-methoxyphenol	0.587131	B(iii)			274.11	153.091	forward	[M+H]1+	153.091
340	beta-Lactose	0.586976	B(iii)			463.355	343.13	forward	[M+H]1+	343.124
341	N4-Acetylcytidine	0.586872	B(i)			212.951	286.103	forward	M+H	286.104
343	LysoPE(20:2(11Z,14Z)/0:0)	0.579507	B(iii)			569.106	506.322	forward	[M+H]1+	506.324
344	N-Acetyl-2,6-diethylaniline	0.578733	B(iii)			237.825	192.138	forward	[M+H]1+	192.138
345	Mangiferdesmethylursanone	0.577499	B(iii)			679.644	429.372	forward	[M+H]1+	429.373
346	Inositol 1,3,4-trisphosphate	0.576701	B(iii)			57.2187	420.969	forward	[M+H]1+	420.97
348	Pseudooxynicotine	0.57344	B(iii)			233.128	179.117	forward	[M+H]1+	179.118
349	Ethyl 9-hexadecenoate	0.573158	B(iii)			786.846	283.263	forward	[M+H]1+	283.263
350	Falcarinone	0.572902	B(iii)			179.776	241.154	forward	[M+H]1+	241.159
351	Palmitic acid	0.572759	B(iii)			486.587	274.273	forward	[M+NH4]1+	274.274
353	Palmitic amide	0.570715	B(iii)			644.333	256.263	forward	[M+H]1+	256.264
354	Methoxypyrazine	0.569139	B(iii)			830.092	111.055	forward	[M+H]1+	111.055
355	2-Hydroxycinnamic acid	0.568676	B(iii)			90.0563	165.054	forward	[M+H]1+	165.055
356	13-Heptadecyn-1-ol	0.568126	B(iii)			776.774	253.252	forward	[M+H]1+	253.253
357	[7]-Paradol	0.5674	B(iii)			440.65	293.21	forward	[M+H]1+	293.211
359	Linoleamide	0.560879	B(iii)			620.423	280.263	forward	[M+H]1+	280.264
360	LysoPE(0:0/18:0)	0.560222	B(iii)			600.019	482.322	forward	[M+H]1+	482.324
361	Quebrachidine	0.560162	B(iii)			343.523	353.186	forward	[M+H]1+	353.186
362	4-Hydroxy-4-methyl-5-hexenoic acid gamma lactone	0.559925	B(iii)			32.0591	127.075	forward	[M+H]1+	127.075
363	Cyclohexaneundecanoic acid	0.559874	B(iii)			10.2469	269.247	forward	[M+H]1+	269.248
364	Auraptenol	0.559166	B(iii)			419.947	261.109	forward	[M+H]1+	261.112
365	Octahydro-2H-1-benzopyran-2-one	0.55912	B(iii)			312.901	155.106	forward	[M+H]1+	155.107
366	Enrofloxacin	0.558235	B(iii)			572.456	360.179	forward	[M+H]1+	360.172
367	(9S,10E,12Z,15Z)-9-Hydroxy-10,12,15-octadecatrienoic acid	0.557991	B(iii)			724.619	277.216	forward	[M+H-H2O]1+	277.217
368	(-)-11-Hydroxy-9,15,16-trioxooctadecanoic acid	0.556571	B(iii)			264.099	343.211	forward	[M+H]1+	343.212
369	3-Hydroxy-p-mentha-1,8-dien-7-al	0.555329	B(iii)			7.86308	167.106	forward	[M+H]1+	167.107
370	1-(3-Methyl-2-butenoyl)-6-apiosylglucose	0.55389	B(iii)			311.421	395.146	forward	[M+H]1+	395.155
371	Caryoptosidic acid	0.553775	B(iii)			333.767	393.13	forward	[M+H]1+	393.139
372	8-Oxohexadecanoic acid	0.553491	B(iii)			790.993	271.227	forward	[M+H]1+	271.227
373	Glycerol triundecanoate	0.551053	B(iii)			767.979	597.508	forward	[M+H]1+	597.509
374	Epinepetalactone	0.550743	B(iii)			214.96	167.106	forward	[M+H]1+	167.107
375	9-HODE	0.549863	B(iii)			726.029	297.242	forward	[M+H]1+	297.242
376	N6-Carbamoyl-L-threonyladenosine	0.549266	B(iii)			217.358	413.142	forward	[M+H]1+	413.142
377	trans-4-Hydroxycyclohexylacetic acid	0.54826	B(iii)			226.756	159.091	forward	[M+H]1+	159.102
378	(2'E,4'Z,8E)-Colneleic acid	0.547324	B(iii)			510.945	295.226	forward	[M+H]1+	295.227
379	Polyvidone	0.54636	B(iii)			48.3017	178.058	forward	[M+H]1+	178.055
380	N-Acetylglutamic acid	0.546148	B(iii)			333.701	206.117	forward	0	206.117
381	alpha-Methylstyrene	0.545266	B(iii)			506.188	119.084	forward	[M+H]1+	119.086
382	LysoPE(22:6(4Z,7Z,10Z,13Z,16Z,19Z)/0:0)	0.541781	B(iii)			517.388	526.292	forward	[M+H]1+	526.293
383	2-Deoxycastasterone	0.54131	B(iii)			592.803	449.362	forward	[M+H]1+	449.363
384	3-Hydroxy-1,10-bisaboladien-9-one	0.539762	B(iii)			713.814	237.185	forward	[M+H]1+	237.185
385	Hexadecanedioic acid mono-L-carnitine ester	0.539165	B(iii)			408.923	430.315	forward	[M+H]1+	430.316
386	LysoPC(22:5(4Z,7Z,10Z,13Z,16Z))	0.538771	B(iii)			534.657	570.355	forward	[M+H]1+	570.355
387	Hydrocortisone	0.536057	B(i)			370.216	363.216	forward	M+H	363.217
388	Macrophorin D	0.535856	B(iii)			398.388	505.277	forward	[M+H]1+	505.28
389	8(R)-Hydroperoxylinoleic acid	0.535581	B(iii)			511.363	313.236	forward	[M+H]1+	313.237
390	Linoleoyl ethanolamide	0.533702	B(iii)			601.207	324.289	forward	[M+H]1+	324.29
391	(2E,6Z)-2,6-Nonadien-1-Yl acetate	0.533623	B(iii)			326.507	183.138	forward	[M+H]1+	183.138
392	PC(20:4(8Z,11Z,14Z,17Z)/20:2(11Z,14Z))	0.532962	B(iii)			780.159	834.599	forward	[M+H]1+	834.601
393	Symmetric dimethylarginine	0.532297	B(iii)			93.1888	203.15	forward	[M+H]1+	203.15
394	xi-Tetrahydro-6-propyl-2H-pyran-2-one	0.532125	B(iii)			6.41969	143.107	forward	[M+H]1+	143.107
395	Rishitin	0.529506	B(iii)			580.947	223.169	forward	[M+H]1+	223.169
396	LysoPC(14:1(9Z))	0.529264	B(iii)			457.131	466.293	forward	[M+H]1+	466.293
397	6-Hydroxyhexanoic acid	0.529106	B(iii)			190.561	133.086	forward	[M+H]1+	133.086
398	(+/-)-1-Acetoxy-1-ethoxyethane	0.527824	B(iii)			28.6722	133.086	forward	[M+H]1+	133.086
399	Ginkgolide A	0.523693	B(iii)			270.773	409.147	forward	[M+H]1+	409.149
400	5,7-Dihydro-2-methylthieno[3,4-d]pyrimidine	0.52215	B(iii)			584.264	153.048	forward	[M+H]1+	153.048
401	LysoPC(22:6(4Z,7Z,10Z,13Z,16Z,19Z))	0.520623	B(iii)			515.55	568.337	forward	[M+H]1+	568.34
403	Barringtogenol C	0.518772	B(iii)			629.43	491.372	forward	[M+H]1+	491.373
404	3-Methyl-4-(2,6,6-trimethyl-2-cyclohexen-1-yl)-3-buten-2-one	0.518296	B(iii)			724.44	207.174	forward	[M+H]1+	207.174
405	Chrysin 7-[rhamnosyl-(1->4)-glucoside]	0.516529	B(iii)			256.609	563.189	forward	[M+H]1+	563.176
407	N-Isovaleroylglycine	0.515261	B(i)			198.12	160.097	forward	M+H	160.097
408	LysoPC(18:3(6Z,9Z,12Z))	0.5126	B(iii)			494.886	518.323	forward	[M+H]1+	518.324
409	7-Ethyl-10-Hydroxycamptothecin	0.512385	B(i)			314.627	393.145	forward	M+H	393.145
410	Carvyl propionate	0.511057	B(iii)			668.897	209.153	forward	[M+H]1+	209.154
411	Chlorohydrin	0.510834	B(iii)			64.7503	217.038	forward	[M+H]1+	217.041
412	Coixinden B	0.509656	B(iii)			40.8434	235.092	forward	[M+H]1+	235.097
413	1,25-Dihydroxyvitamin D3-26,23-lactone	0.509623	B(iii)			315.409	445.288	forward	[M+H]1+	445.295
414	alpha-Terpineol propanoate	0.507891	B(iii)			387.825	211.169	forward	[M+H]1+	211.169
415	Butyl undecylenate	0.504949	B(iii)			216.64	241.215	forward	[M+H]1+	241.216
416	LysoPC(17:0)	0.504856	B(iii)			575.753	510.354	forward	[M+H]1+	510.355
417	PC(P-16:0/14:1(9Z))	0.50292	B(iii)			613.929	688.517	forward	[M+H]1+	688.528
418	Citreovirenone	0.502294	B(iii)			40.8647	249.108	forward	[M+H]1+	249.112
419	3-O-Acetylepisamarcandin	0.50081	B(iii)			334.378	425.241	forward	[M+H-H2O]1+	425.233
420	Histamine	0.500717	B(iii)			783.131	112.087	forward	[M+H]1+	112.087
421	1-Methyladenosine	0.5	B(iii)			235.767	282.118	reverse	[M+H]1+	282.12
422	(2E)-Decenoyl-ACP	0.5	B(iii)			53.5973	130.086	reverse	[M+H]1+	130.086
423	1H-Pyrrole-2-carboxaldehyde	0.5	B(iii)			215.563	96.0441	reverse	[M+H]1+	96.0444
424	Yuzu lactone	0.5	B(iii)			29.3302	197.153	reverse	[M+H]1+	197.154
425	Cytosine	0.5	B(iii)			86.2847	112.05	reverse	[M+H]1+	112.051
426	alpha-Kessyl alcohol	0.5	B(iii)			29.3536	239.2	reverse	[M+H]1+	239.201
427	Allopurinol riboside	0.5	B(iii)			192.197	269.085	reverse	[M+H]1+	269.088
428	2-Hydroxypyridine	0.5	B(iii)			34.4368	96.0442	reverse	[M+H]1+	96.0444
429	beta-D-3-[5-Deoxy-5-(dimethylarsinyl)ribofuranosyloxy]-2-hydroxy-1-propanesulfonic acid	0.499779	B(iii)			81.7922	393.02	forward	[M+H]1+	393.02
430	3,4-Dihydro-2,2,5,7,8-pentamethyl-2H-1-benzopyran-6-ol	0.498052	B(iii)			551.257	221.153	forward	[M+H]1+	221.154
431	Maltotriose	0.497992	B(iii)			50.2482	527.158	reverse	[M+Na]1+	527.158
432	p-Mentha-1,8-dien-4-ol	0.49659	B(iii)			308.648	153.127	reverse	[M+H]1+	153.127
433	Ethyl N-ethylanthranilate	0.49443	B(iii)			217.004	194.117	forward	[M+H]1+	194.118
434	Isokobusone	0.494243	B(iii)			442.853	223.169	reverse	[M+H]1+	223.169
435	(2'E,4'Z,7'Z,8E)-Colnelenic acid	0.494037	B(iii)			500.671	293.21	forward	[M+H]1+	293.211
436	6-(2-Carboxyethyl)-7-hydroxy-2,2-dimethyl-4-chromanone glucoside	0.493801	B(iii)			365.957	427.159	forward	[M+H]1+	427.16
437	1-(2-Furanyl)-1-octanone	0.493648	B(iii)			332.62	195.137	forward	[M+H]1+	195.138
438	1-(1-Pyrrolidinyl)-2-propanone	0.491555	B(iii)			289.189	128.107	forward	[M+H]1+	128.107
439	LysoPC(20:4(8Z,11Z,14Z,17Z))	0.491206	B(iii)			522.863	544.337	forward	[M+H]1+	544.34
440	Picolinic acid	0.490746	B(iii)			11.6715	124.039	reverse	[M+H]1+	124.039
441	Tetracosahexaenoic acid	0.490641	B(iii)			451.216	357.282	forward	[M+H]1+	357.279
442	Romucosine A	0.490337	B(iii)			214.864	326.146	forward	[M+H]1+	326.139
443	2-Phenylethyl octanoate	0.488291	B(iii)			500.733	249.184	forward	[M+H]1+	249.185
444	4-Deoxyerythronic acid	0.485896	B(iii)			426.511	87.0438	forward	[M+H]1+	87.0441
445	Chenodeoxyglycocholic acid	0.485796	B(iii)			391.65	450.321	forward	[M+H]1+	450.321
446	Valyl-Proline	0.485693	B(iii)			84.054	215.139	forward	[M+H]1+	215.139
447	(9R,10S,12Z)-9,10-Dihydroxy-8-oxo-12-octadecenoic acid	0.484987	B(iii)			499.8	329.232	forward	[M+H]1+	329.232
448	3-Methyl-2-oxovaleric acid	0.484401	B(iii)			34.4986	113.06	forward	[M+H-H2O]1+	113.06
449	Dolichosterone	0.483968	B(iii)			574.323	463.341	forward	[M+H]1+	463.342
450	Tricycloekasantalol	0.483039	B(iii)			384.771	181.158	reverse	[M+H]1+	181.159
451	Suberylglycine	0.483032	B(iii)			285.776	232.118	forward	[M+H]1+	232.118
452	Coniferan	0.482078	B(iii)			29.4114	213.185	forward	[M+H]1+	213.185
453	(1S,2S,4R,8R)-p-Menthane-1,2,9-triol	0.481289	B(iii)			266.179	189.148	reverse	[M+H]1+	189.149
454	1-Palmitoylglycerophosphoinositol	0.481237	B(iii)			482.502	573.3	forward	[M+H]1+	573.303
455	Allyl undecylenate	0.481068	B(iii)			681.718	225.184	forward	[M+H]1+	225.185
456	Piperettine	0.478415	B(iii)			512.768	312.159	forward	[M+H]1+	312.159
457	Pachyrrhizin	0.478036	B(iii)			81.8488	337.063	forward	[M+H]1+	337.071
458	7Z-tetradecenoic acid	0.47662	B(iii)			89.7928	227.2	forward	[M+H]1+	227.201
459	Marmesin	0.475416	B(iii)			39.4871	247.092	forward	[M+H]1+	247.097
460	(1R,2R,4S)-p-Menthane-1,2,8-triol	0.47531	B(iii)			279.093	189.148	reverse	[M+H]1+	189.149
461	3-Methyl-5-pentyl-2-furanundecanoic acid	0.473264	B(iii)			510.882	337.273	forward	[M+H]1+	337.274
462	cis-4-Hydroxy-D-proline	0.472487	B(iii)			39.487	132.065	forward	[M+H]1+	132.066
463	5beta-Cholestane-3alpha,7alpha,24-triol	0.470354	B(iii)			731.076	421.367	forward	[M+H]1+	421.368
464	LysoPC(20:3(5Z,8Z,11Z))	0.463789	B(iii)			523.444	546.344	forward	[M+H]1+	546.355
465	Farnesol	0.463453	B(iii)			790.243	223.116	forward	0	223.117
466	1-(2,3-Dihydro-6,7-dimethyl-1H-pyrrolizin-5-yl)-2-hydroxy-1-propanone	0.462361	B(iii)			313.519	208.133	reverse	[M+H]1+	208.133
467	2,2,4,4-Tetramethyl-6-(1-oxobutyl)-1,3,5-cyclohexanetrione	0.460848	B(iii)			431.426	253.143	forward	[M+H]1+	253.143
468	LysoPC(P-18:1(9Z))	0.46079	B(iii)			577.046	506.36	forward	[M+H]1+	506.361
469	LysoPC(22:4(7Z,10Z,13Z,16Z))	0.459068	B(iii)			564.439	572.371	forward	[M+H]1+	572.371
470	Dexamethasone	0.458851	B(iii)			352.094	393.215	forward	[M+H]1+	393.207
472	3,4-Dihydroxybenzylamine	0.456685	B(iii)			806.142	140.068	forward	[M+H]1+	140.071
473	20-Hydroxy-PGF2a	0.456133	B(iii)			448.416	353.229	forward	[M+H-H2O]1+	353.233
474	PS(20:5(5Z,8Z,11Z,14Z,17Z)/15:0)	0.454581	B(iii)			336.469	768.494	forward	[M+H]1+	768.481
475	1-Methylnicotinamide	0.452294	B(iii)			73.3788	137.071	reverse	[M+H]1+	137.071
476	Pivaloylcarnitine	0.452204	B(iii)			283.193	246.17	forward	[M+H]1+	246.17
477	Sphingosine	0.450927	B(iii)			78.8926	300.289	forward	[M+H]1+	300.29
478	5-Oxo-2(5H)-isoxazolepropanenitrile	0.450818	B(iii)			92.1342	139.05	reverse	[M+H]1+	139.05
479	9-OxoODE	0.44895	B(iii)			457.845	295.226	forward	[M+H]1+	295.227
480	2-Isopropyl-3,5-dimethoxy-6-methylpyrazine	0.448004	B(iii)			236.166	197.128	forward	[M+H]1+	197.128
481	N-Acetylanonaine	0.447695	B(iii)			439.158	308.136	forward	[M+H]1+	308.128
482	Alpha-CEHC	0.447144	B(iii)			795.139	279.159	forward	[M+H]1+	279.159
484	Allyl cyclohexylacetate	0.446112	B(iii)			380.069	183.138	forward	[M+H]1+	183.138
485	N-Palmitoylsphingosine	0.445019	B(iii)			674.256	538.519	forward	[M+H]1+	538.519
486	PI(20:2(11Z,14Z)/18:2(9Z,12Z))	0.444152	B(iii)			655.958	887.564	forward	[M+H]1+	887.564
487	Nb-Palmitoyltryptamine	0.44276	B(iii)			534.806	399.329	forward	[M+H]1+	399.337
488	Geranyl 3-methylbutanoate	0.442038	B(iii)			495.615	239.2	forward	[M+H]1+	239.201
489	p-Mentha-1,3,5,8-tetraene	0.441523	B(iii)			439.159	133.101	forward	[M+H]1+	133.101
490	Gossypetin 8-glucuronide 3-sulfate	0.440775	B(iii)			48.4762	575.028	forward	[M+H]1+	575.034
491	Cholic acid	0.440773	B(iii)			434.596	426.32	forward	[M+NH4]1+	426.321
492	Proline betaine	0.437622	B(iii)			217.301	144.102	forward	[M+H]1+	144.102
493	Valdiate	0.437195	B(iii)			448.203	311.185	forward	[M+H]1+	311.185
494	7-Ketocholesterol	0.435296	B(iii)			757.437	401.345	forward	[M+H]1+	401.341
495	Ganoderic acid B	0.435194	B(iii)			349.516	517.304	forward	[M+H]1+	517.316
496	Crustecdysone	0.434939	B(iii)			345.968	481.315	forward	[M+H]1+	481.316
497	9-cis-Retinal	0.432184	B(iii)			295.99	285.228	forward	[M+H]1+	285.221
498	2-Deoxybrassinolide	0.427744	B(iii)			598.374	465.358	forward	[M+H]1+	465.357
499	Octadecylamine	0.424996	B(iii)			588.232	270.315	forward	[M+H]1+	270.316
500	12-Hydroxy-7-oxo-8,11,13-abietatrien-18-al	0.424924	B(iii)			498.438	315.195	reverse	[M+H]1+	315.195
501	3-(4-Isopropylphenyl)propanal	0.422884	B(iii)			300.868	177.127	forward	[M+H]1+	177.127
502	2,3,4,5-Tetrahydropiperidine-2-carboxylate	0.419127	B(iii)			34.3527	128.07	reverse	[M+H]1+	128.071
504	DG(18:2(9Z,12Z)/15:0/0:0)	0.412264	B(iii)			678.744	579.495	forward	[M+H]1+	579.498
505	fluvoxamino acid	0.41194	B(iii)			300.975	319.128	forward	[M+H]1+	319.126
507	Traumatic acid	0.406665	B(iii)			344.491	229.143	forward	[M+H]1+	229.143
508	(Â±)-Sulfobutanedioic acid	0.404295	B(iii)			49.1189	198.989	forward	[M+H]1+	198.991
509	Tetramethylsilane	0.4021	B(iii)			206.776	301.139	forward	[M+H]1+	301.143
510	Ganoderiol C	0.396677	B(iii)			678.419	519.405	forward	[M+H]1+	519.404
511	Hydroxycotinine	0.396144	B(iii)			262.434	193.101	forward	[M+H]1+	193.097
514	DG(18:3(6Z,9Z,12Z)/15:0/0:0)	0.39377	B(iii)			729.245	577.481	forward	[M+H]1+	577.483
515	(+)-7-epi-Syringaresinol 4'-glucoside	0.392167	B(iii)			430.584	581.234	forward	[M+H]1+	581.223
516	Dioscorine	0.385221	B(iii)			335.587	222.148	forward	[M+H]1+	222.149
517	L-2-Amino-4-methylenepentanedioic acid	0.384235	B(iii)			39.4879	160.06	reverse	[M+H]1+	160.06
518	DG(18:4(6Z,9Z,12Z,15Z)/15:0/0:0)	0.383686	B(iii)			754.774	575.466	forward	[M+H]1+	575.467
520	L-Hexanoylcarnitine	0.381595	B(iii)			287.529	260.185	forward	[M+H]1+	260.186
521	1-Phenyl-1,3-heneicosanedione	0.379643	B(iii)			591.507	401.346	reverse	[M+H]1+	401.341
523	12,13-DHOME	0.372189	B(iii)			727.321	315.252	forward	[M+H]1+	315.253
524	1-Acetoxy-2-hydroxy-16-heptadecyn-4-one	0.364475	B(iii)			525.51	325.237	forward	[M+H]1+	325.237
525	Calamendiol	0.360052	B(iii)			448.859	239.2	reverse	[M+H]1+	239.201
528	Melibiose	0.34033	B(iii)			49.2413	365.104	forward	[M+Na]1+	365.105
529	Allysine	0.340326	B(iii)			34.6335	146.081	reverse	[M+H]1+	146.081
530	Hydroxy-alpha-sanshool	0.318515	B(iii)			454.576	264.195	reverse	[M+H]1+	264.196
531	Octahydro-2,5,5,8a-tetramethyl-7H-1-benzopyran-7-one	0.313824	B(iii)			439.159	211.169	reverse	[M+H]1+	211.169
